# Supplementary material for: Diverse Mechanisms of Resistance against Osimertinib, a Third-Generation EGFR-TKI, in Lung Adenocarcinoma Cells with an EGFR-Activating Mutation
Source: Cells. 2022 Jul 14;11(14):2201. doi: 10.3390/cells11142201 (PMC9319811; doi:10.3390/cells11142201)
Supplement: Supplementary file 1 [file cells-11-02201-s001.zip]

Archive with 1 entries (1 files):
- cells-1744166-supplementary.pdf
